# Supplementary material for: Social Perception and Interaction Database—A Novel Tool to Study Social Cognitive Processes With Point-Light Displays
Source: Front Psychiatry. 2020 Mar 11;11:123. doi: 10.3389/fpsyt.2020.00123 (PMC7078367; doi:10.3389/fpsyt.2020.00123)
Supplement: Supplementary file 2 [file Data_Sheet_1.ZIP]

Archive with 12 entries (11 files):
- Stimuli examples/
- Stimuli examples/S1.1.mp4
- Stimuli examples/S1.2.mp4
- Stimuli examples/S1.3.mp4
- Stimuli examples/S1.4.mp4
- Stimuli examples/S1.5.mp4
- Stimuli examples/S1.6.mp4
- Stimuli examples/S2. List of stimuli.docx
- Stimuli examples/S2.1.mp4
- Stimuli examples/S2.2.mp4
- Stimuli examples/S2.3.mp4
- Stimuli examples/S2.4.mp4
